# Supplementary material for: Junctophilin-2 tethers T-tubules and recruits functional L-type calcium channels to lipid rafts in adult cardiomyocytes
Source: Cardiovasc Res. 2020 Feb 13;117(1):149–61. doi: 10.1093/cvr/cvaa033 (PMC7797210; doi:10.1093/cvr/cvaa033)
Supplement: cvaa033_Supplementary_Data [file cvaa033_supplementary_data.zip]

Archive with 10 entries (9 files):
- cvaa033-suppl_data/
- cvaa033-suppl_data/CVR-2019-0750R1 Supplementary Material 200130.pdf
- cvaa033-suppl_data/d0 - JPH2-Cav3.avi
- cvaa033-suppl_data/d0 - T-tubules.avi
- cvaa033-suppl_data/d4C - JPH2-Cav3.avi
- cvaa033-suppl_data/d4C - T-tubules.avi
- cvaa033-suppl_data/d4J - JPH2-Cav3.avi
- cvaa033-suppl_data/d4J - T-tubules.avi
- cvaa033-suppl_data/d4J-MBetaCD - JPH2-Cav3.avi
- cvaa033-suppl_data/d4J-MBetaCD - T-tubules.avi
